# Supplementary material for: GALNT1 Expression Is Associated with Angiogenesis and Is a Prognostic Biomarker for Breast Cancer in Adolescents and Young Adults (AYA)
Source: Cancers (Basel). 2023 Jul 4;15(13):3489. doi: 10.3390/cancers15133489 (PMC10341315; doi:10.3390/cancers15133489)
Supplement: Supplementary file 1 [file cancers-15-03489-s001.zip]

Archive with 1 entries (1 files):
- cancers-2456564-supplementary.pdf
